# Supplementary material for: Application of random forest based approaches to surface-enhanced Raman scattering data
Source: Sci Rep. 2020 Mar 25;10:5436. doi: 10.1038/s41598-020-62338-8 (PMC7096517; doi:10.1038/s41598-020-62338-8)
Supplement: Supplementary file 1 — Supplementary Information 1. [file 41598_2020_62338_MOESM1_ESM.zip]

Archive with 4 entries (4 files):
- Readme.txt
- execute_simulation.Rmd
- execute_simulation.html
- functions.R
