# Supplementary material for: Application of random forest based approaches to surface-enhanced Raman scattering data
Source: Sci Rep. 2020 Mar 25;10:5436. doi: 10.1038/s41598-020-62338-8 (PMC7096517; doi:10.1038/s41598-020-62338-8)
Supplement: Supplementary file 1 — Supplementary Information 1. [file 41598_2020_62338_MOESM1_ESM.zip › Readme.txt]

The following steps have to be done to generate the SERS data with the R markdown script execute_simulation.Rmd:

- install R packages: rmarkdown, R.utils, metricsgraphics
- change rerun to TRUE
- click Knit to HTML

--> SERS data and HTML documentation file will be generated
