# Supplementary material for: Application of random forest based approaches to surface-enhanced Raman scattering data
Source: Sci Rep. 2020 Mar 25;10:5436. doi: 10.1038/s41598-020-62338-8 (PMC7096517; doi:10.1038/s41598-020-62338-8)
Supplement: Supplementary file 1 — Supplementary Information 1. [file 41598_2020_62338_MOESM1_ESM.zip › execute_simulation.Rmd]

# Single spectra simulation
```{r,message = FALSE, warning = FALSE}

# define folder locations and load packages and functions
require(R.utils)          ## loadObject(), saveObject()
require(metricsgraphics)  ## interactive graphs

current.dir = getwd()
data.dir.sim = file.path(current.dir, "data")
source(paste0(current.dir,"/functions.R"))


dir.create(data.dir.sim)


rerun = FALSE

rep = 50
total.single.spectra = 12
no.bands = c(3,10)
baseline = 200
noise = 50
width.bands = c(5,20)
range.wavelength = c(300,1700)
res = 1
int.width = c(1000,10000)

set.seed(4321)
single_spectra = simulate_spectra(no.spectra = total.single.spectra, 
                                  no.bands = no.bands, 
                                  baseline = baseline, 
                                  noise = noise, 
                                  width.bands = width.bands, 
                                  range.wavelength = range.wavelength, 
                                  res = res, 
                                  int.width = int.width)
    saveObject(single_spectra,file = paste0(data.dir.sim,"/single_spectra.RData"))
    make.infopw(single_spectra = single_spectra,
                       data.dir.sim = data.dir.sim)
```
- `r total.single.spectra` single spectra (wavelength from `r range.wavelength[1]` to `r range.wavelength[2]` with resolution `r res`) were simulated:
    + number of bands range from `r no.bands[1]` to `r no.bands[2]`
    + width of bands range from `r width.bands[1]` to `r width.bands[2]`
    + intensity ranges from `r int.width[1]` to `r int.width[2]`
    + baseline is set to `r baseline`
    + noise is set to `r noise`

    
```{r}

i = 1
plot.data = as.data.frame(cbind(c(300:1700),as.numeric(single_spectra$spectra[,i])))
colnames(plot.data) = c("wavelength","y")
mjs_plot(plot.data, x = wavelength, y = y, title = paste0("Spectrum ", i)) %>%
  mjs_labs(x = "Raman shift [cm-1]", y = "Raman intensity")

i = 2
plot.data = as.data.frame(cbind(c(300:1700),as.numeric(single_spectra$spectra[,i])))
colnames(plot.data) = c("wavelength","y")
mjs_plot(plot.data, x = wavelength, y = y, title = paste0("Spectrum ", i)) %>%
  mjs_labs(x = "Raman shift [cm-1]", y = "Raman intensity")

i = 3
plot.data = as.data.frame(cbind(c(300:1700),as.numeric(single_spectra$spectra[,i])))
colnames(plot.data) = c("wavelength","y")
mjs_plot(plot.data, x = wavelength, y = y, title = paste0("Spectrum ", i)) %>%
  mjs_labs(x = "Raman shift [cm-1]", y = "Raman intensity")

i = 4
plot.data = as.data.frame(cbind(c(300:1700),as.numeric(single_spectra$spectra[,i])))
colnames(plot.data) = c("wavelength","y")
mjs_plot(plot.data, x = wavelength, y = y, title = paste0("Spectrum ", i)) %>%
  mjs_labs(x = "Raman shift [cm-1]", y = "Raman intensity")

i = 5
plot.data = as.data.frame(cbind(c(300:1700),as.numeric(single_spectra$spectra[,i])))
colnames(plot.data) = c("wavelength","y")
mjs_plot(plot.data, x = wavelength, y = y, title = paste0("Spectrum ", i)) %>%
  mjs_labs(x = "Raman shift [cm-1]", y = "Raman intensity")

i = 6
plot.data = as.data.frame(cbind(c(300:1700),as.numeric(single_spectra$spectra[,i])))
colnames(plot.data) = c("wavelength","y")
mjs_plot(plot.data, x = wavelength, y = y, title = paste0("Spectrum ", i)) %>%
  mjs_labs(x = "Raman shift [cm-1]", y = "Raman intensity")

i = 7
plot.data = as.data.frame(cbind(c(300:1700),as.numeric(single_spectra$spectra[,i])))
colnames(plot.data) = c("wavelength","y")
mjs_plot(plot.data, x = wavelength, y = y, title = paste0("Spectrum ", i)) %>%
  mjs_labs(x = "Raman shift [cm-1]", y = "Raman intensity")

i = 8
plot.data = as.data.frame(cbind(c(300:1700),as.numeric(single_spectra$spectra[,i])))
colnames(plot.data) = c("wavelength","y")
mjs_plot(plot.data, x = wavelength, y = y, title = paste0("Spectrum ", i)) %>%
  mjs_labs(x = "Raman shift [cm-1]", y = "Raman intensity")

i = 9
plot.data = as.data.frame(cbind(c(300:1700),as.numeric(single_spectra$spectra[,i])))
colnames(plot.data) = c("wavelength","y")
mjs_plot(plot.data, x = wavelength, y = y, title = paste0("Spectrum ", i)) %>%
  mjs_labs(x = "Raman shift [cm-1]", y = "Raman intensity")

i = 10
plot.data = as.data.frame(cbind(c(300:1700),as.numeric(single_spectra$spectra[,i])))
colnames(plot.data) = c("wavelength","y")
mjs_plot(plot.data, x = wavelength, y = y, title = paste0("Spectrum ", i)) %>%
  mjs_labs(x = "Raman shift [cm-1]", y = "Raman intensity")

i = 11
plot.data = as.data.frame(cbind(c(300:1700),as.numeric(single_spectra$spectra[,i])))
colnames(plot.data) = c("wavelength","y")
mjs_plot(plot.data, x = wavelength, y = y, title = paste0("Spectrum ", i)) %>%
  mjs_labs(x = "Raman shift [cm-1]", y = "Raman intensity")

i = 12
plot.data = as.data.frame(cbind(c(300:1700),as.numeric(single_spectra$spectra[,i])))
colnames(plot.data) = c("wavelength","y")
mjs_plot(plot.data, x = wavelength, y = y, title = paste0("Spectrum ", i)) %>%
  mjs_labs(x = "Raman shift [cm-1]", y = "Raman intensity")

```

```{r echo = FALSE, warning = FALSE}
no.spectra = 500 # number of spectra in the created SERS dataset
range.num.single.spec = c(2,5) # number of single spectra used to create each spectra
perc.char.range = c(0.1, 0.8) # range of intensities for characteristic spectra to build SERS spectrum,
perc.back.range = c(0.1, 0.8) # range of intensities for single background spectra to build SERS background spectrum
```

# SERS spectra simulation 
- Spectrum 1 and spectrum 2 were used as specific spectra for the two groups (datasets)
- Spectrum 3, 4, 5, 6, 7, 8, 9, 10, 11, and 12 were used to build the background 
- Data sets with 2*`r no.spectra` SERS spectra were created using `r range.num.single.spec[1]` to `r range.num.single.spec[2]` single spectra for each SERS spectrum
- The percentage of the characterstic spectrum in the SERS spectrum ranged from `r perc.char.range [1]` to `r perc.char.range [2]` (this parameter is called w in the paper)
- The percentage of the respective background spectrum in the SERS background ranged from `r perc.back.range [1]` to `r perc.back.range [2]` 
- 5 different data sets with different values for the variable perc.char (0.8, 0.5, 0.2, 0.05, 0) were generated. This variable defines which percentage of the SERS spectra contain the characteristic spectrum and is called f in the paper. 


```{r warning = FALSE}
perc.char = 0.8 # percentage of the SERS spectra that contain the characteristic spectrum
name = paste0("Data1_perc.char_",perc.char)

data.sub.dir = file.path(data.dir.sim, name)
dir.create(data.sub.dir)
if (rerun) {
  for (i in 1:rep) {
    set.seed(42 + (i*815*perc.char)) 
    spectra.with1 = combine_spectra(no.spectra = no.spectra,
                                    spectrum_char = single_spectra$spectra[,1],
                                    spectra_back = single_spectra$spectra[,c(-1,-2)],
                                    perc.char = perc.char,
                                    range.num.single.spec = range.num.single.spec,
                                    perc.char.range = perc.char.range, 
                                    perc.back.range = perc.back.range,
                                    name.DS = "DS1", 
                                    vectornorm = TRUE)
    saveObject(spectra.with1,file = paste0(data.sub.dir,"/DS1_",i,".RData"))
    
    spectra.with2 = combine_spectra(no.spectra = no.spectra,
                                    spectrum_char = single_spectra$spectra[,2],
                                    spectra_back = single_spectra$spectra[,c(-1,-2)],
                                    perc.char = perc.char,
                                    range.num.single.spec = range.num.single.spec,
                                    perc.char.range = perc.char.range, 
                                    perc.back.range = perc.back.range,
                                    name.DS = "DS1", 
                                    vectornorm = TRUE)
    saveObject(spectra.with2,file = paste0(data.sub.dir,"/DS2_",i,".RData"))
  }
}
```


```{r, warning = FALSE}
perc.char = 0.5 # percentage of the SERS spectra that contain the characteristic spectrum
name = paste0("Data1_perc.char_",perc.char)

data.sub.dir = file.path(data.dir.sim, name)
dir.create(data.sub.dir)
if (rerun) {
  for (i in 1:rep) {
    set.seed(42 + (i*815*perc.char)) 
    spectra.with1 = combine_spectra(no.spectra = no.spectra,
                                    spectrum_char = single_spectra$spectra[,1],
                                    spectra_back = single_spectra$spectra[,c(-1,-2)],
                                    perc.char = perc.char,
                                    range.num.single.spec = range.num.single.spec,
                                    perc.char.range = perc.char.range, 
                                    perc.back.range = perc.back.range,
                                    name.DS = "DS1", 
                                    vectornorm = TRUE)
    saveObject(spectra.with1,file = paste0(data.sub.dir,"/DS1_",i,".RData"))
    
    spectra.with2 = combine_spectra(no.spectra = no.spectra,
                                    spectrum_char = single_spectra$spectra[,2],
                                    spectra_back = single_spectra$spectra[,c(-1,-2)],
                                    perc.char = perc.char,
                                    range.num.single.spec = range.num.single.spec,
                                    perc.char.range = perc.char.range, 
                                    perc.back.range = perc.back.range,
                                    name.DS = "DS1", 
                                    vectornorm = TRUE)
    saveObject(spectra.with2,file = paste0(data.sub.dir,"/DS2_",i,".RData"))
  }
}
```


```{r warning = FALSE}
perc.char = 0.2 # percentage of the SERS spectra that contain the characteristic spectrum
name = paste0("Data1_perc.char_",perc.char)

data.sub.dir = file.path(data.dir.sim, name)
dir.create(data.sub.dir)
if (rerun) {
  for (i in 1:rep) {
    set.seed(42 + (i*815*perc.char)) 
    spectra.with1 = combine_spectra(no.spectra = no.spectra,
                                    spectrum_char = single_spectra$spectra[,1],
                                    spectra_back = single_spectra$spectra[,c(-1,-2)],
                                    perc.char = perc.char,
                                    range.num.single.spec = range.num.single.spec,
                                    perc.char.range = perc.char.range, 
                                    perc.back.range = perc.back.range,
                                    name.DS = "DS1", 
                                    vectornorm = TRUE)
    saveObject(spectra.with1,file = paste0(data.sub.dir,"/DS1_",i,".RData"))
    
    spectra.with2 = combine_spectra(no.spectra = no.spectra,
                                    spectrum_char = single_spectra$spectra[,2],
                                    spectra_back = single_spectra$spectra[,c(-1,-2)],
                                    perc.char = perc.char,
                                    range.num.single.spec = range.num.single.spec,
                                    perc.char.range = perc.char.range, 
                                    perc.back.range = perc.back.range,
                                    name.DS = "DS1", 
                                    vectornorm = TRUE)
    saveObject(spectra.with2,file = paste0(data.sub.dir,"/DS2_",i,".RData"))
  }
}
```

```{r warning = FALSE}
perc.char = 0.05 # percentage of the SERS spectra that contain the characteristic spectrum
name = paste0("Data1_perc.char_",perc.char)

data.sub.dir = file.path(data.dir.sim, name)
dir.create(data.sub.dir)
if (rerun) {
  for (i in 1:rep) {
    set.seed(42 + (i*815*perc.char)) 
    spectra.with1 = combine_spectra(no.spectra = no.spectra,
                                    spectrum_char = single_spectra$spectra[,1],
                                    spectra_back = single_spectra$spectra[,c(-1,-2)],
                                    perc.char = perc.char,
                                    range.num.single.spec = range.num.single.spec,
                                    perc.char.range = perc.char.range, 
                                    perc.back.range = perc.back.range,
                                    name.DS = "DS1", 
                                    vectornorm = TRUE)
    saveObject(spectra.with1,file = paste0(data.sub.dir,"/DS1_",i,".RData"))
    
    spectra.with2 = combine_spectra(no.spectra = no.spectra,
                                    spectrum_char = single_spectra$spectra[,2],
                                    spectra_back = single_spectra$spectra[,c(-1,-2)],
                                    perc.char = perc.char,
                                    range.num.single.spec = range.num.single.spec,
                                    perc.char.range = perc.char.range, 
                                    perc.back.range = perc.back.range,
                                    name.DS = "DS1", 
                                    vectornorm = TRUE)
    saveObject(spectra.with2,file = paste0(data.sub.dir,"/DS2_",i,".RData"))
  }
}
```


```{r warning = FALSE}
perc.char = 0 # percentage of the SERS spectra that contain the characteristic spectrum
name = paste0("Data1_perc.char_",perc.char)

data.sub.dir = file.path(data.dir.sim, name)
dir.create(data.sub.dir)
if (rerun) {
  for (i in 1:rep) {
    set.seed(42 + (i*815*perc.char)) 
    spectra.with1 = combine_spectra(no.spectra = no.spectra,
                                    spectrum_char = single_spectra$spectra[,1],
                                    spectra_back = single_spectra$spectra[,c(-1,-2)],
                                    perc.char = perc.char,
                                    range.num.single.spec = range.num.single.spec,
                                    perc.char.range = perc.char.range, 
                                    perc.back.range = perc.back.range,
                                    name.DS = "DS1", 
                                    vectornorm = TRUE)
    saveObject(spectra.with1,file = paste0(data.sub.dir,"/DS1_",i,".RData"))
    
    spectra.with2 = combine_spectra(no.spectra = no.spectra,
                                    spectrum_char = single_spectra$spectra[,2],
                                    spectra_back = single_spectra$spectra[,c(-1,-2)],
                                    perc.char = perc.char,
                                    range.num.single.spec = range.num.single.spec,
                                    perc.char.range = perc.char.range, 
                                    perc.back.range = perc.back.range,
                                    name.DS = "DS1", 
                                    vectornorm = TRUE)
    saveObject(spectra.with2,file = paste0(data.sub.dir,"/DS2_",i,".RData"))
  }
}
```
