# Supplementary material for: Application of random forest based approaches to surface-enhanced Raman scattering data
Source: Sci Rep. 2020 Mar 25;10:5436. doi: 10.1038/s41598-020-62338-8 (PMC7096517; doi:10.1038/s41598-020-62338-8)
Supplement: Supplementary file 1 — Supplementary Information 1. [file 41598_2020_62338_MOESM1_ESM.zip › functions.R]

simulate_spectra = function(no.spectra = 10, no.bands = c(3,10), baseline = 200, noise = 50, width.bands = c(1,30) , range.wavelength = c(300,1700), res = 1, 
                             int.width = c(1000,10000)) {


x = seq(from = range.wavelength[1], to = range.wavelength[2], by = res)
spectra = matrix(baseline,nrow = length(x), ncol = no.spectra)
rownames(spectra) = paste0("Var", x)
colnames(spectra) = c(paste0( "Single_Spektrum_",1:no.spectra))
info.bands.all = list()

for (i in 1:no.spectra) {

num.bands = sample(seq(from = no.bands[1], to = no.bands[2], by = 1),1)
bands.pos = sample(x[50]:x[(length(x) - 50)],num.bands)
bands.int = sample(seq(from = int.width[1], to = int.width[2], by = 1),num.bands, replace = TRUE) 
width = sample(seq(from = width.bands[1], to = width.bands[2], by = 1),num.bands, replace = TRUE)
  
for (j in 1:num.bands) {
  xband = (bands.pos[j] - (width[j] + 1)):(bands.pos[j] + (width[j] + 1))
  # simualte norml distribution for band
  band = dnorm(xband,mean = bands.pos[j], sd = width[j])
  # values should be between 0 and 1 
  band.mincorr = (band - min(band)) 
  band.norm = band.mincorr * (1/max(band.mincorr))
  band.spec = band.norm * bands.int[j]
  spectra[(xband - (range.wavelength[1]) + 1),i] = spectra[(xband - range.wavelength[1] + 1),i] + band.spec
}
noise.spec = rnorm(length(x),mean = 0, sd = noise)
spectra[,i] = spectra[,i] + noise.spec
info.bands = cbind(bands.pos,bands.int,width)
info.bands = info.bands[order(info.bands[,1], decreasing = FALSE),]
colnames(info.bands) = c("Position","Intensity","Width")
rownames(info.bands) = c(paste0("Band_",1:num.bands))
info.bands.all[[i]] = info.bands
}
return(list(spectra = spectra, info.bands = info.bands.all ))  
}

#SERS spectra are created from single spectra and Vectornormalized

combine_spectra = function(no.spectra = 1000,
                           spectrum_char = NULL,
                           perc.char = NULL,
                           spectra_back = NULL, 
                           range.num.single.spec = c(2,5), 
                           perc.char.range = c(0.1, 0.8), 
                           perc.back.range = c(0.1, 0.8),
                           name.DS ="", 
                           vectornorm = FALSE) {
  spectra_all = cbind(spectrum_char,spectra_back)
  spectra = matrix(NA,nrow = nrow(spectra_back), ncol = no.spectra)
  colnames(spectra) = c(paste0(name.DS,"_Spektrum_",1:no.spectra))
  rownames(spectra) = rownames(spectra_back)
  spectra.info = matrix(0, nrow = no.spectra, ncol = ncol(spectra_back) + 1)
  colnames(spectra.info) = c("characteristics spectrum", colnames(spectra_back))
  rownames(spectra.info) = colnames(spectra)
  for (i in 1:no.spectra) {
    # is characteristics spectrum there (yes or no?)
    is.char = rbinom(n = 1, prob = perc.char, size = 1)
    # how intense ins characteristics spectrum in SERS spectrum
    perc.char.spec = sample(seq(from = perc.char.range[1], to = perc.char.range[2], by = 0.01),1,replace = TRUE) * is.char
    spectra.info[i,1] = perc.char.spec
    # background spectra have the rest intensity
    total.back.spec = 1 - perc.char.spec
    # background spectrum is simulated
    no.back.spec = sample(seq(from = range.num.single.spec[1], to = range.num.single.spec[2], by = 1),1) - is.char 
    perc.spec.back = sample(seq(from = perc.back.range[1], to = perc.back.range[2], by = 0.01),no.back.spec)
    normalizer = sum(perc.spec.back)
    per.spec.back.norm = round(perc.spec.back/normalizer,digits = 3) * total.back.spec
    col.spectra_s = sample(seq(from = 1, to = ncol(spectra_back), by = 1),no.back.spec) + 1
    spectra.info[i,col.spectra_s] = per.spec.back.norm
    spectrum = spectra_all %*% spectra.info[i,]
    if (vectornorm) {
    spectrum.norm = vectornorm(spectrum)
    spectra[,i] = spectrum.norm
    } else {
    spectra[,i] = spectrum
    }
  }
  return(list(spectra = spectra, spectra.info = spectra.info))
}

classification.Rf = function(no.spec = 500, 
                             rep = 50, 
                             ds.dir = NULL, 
                             num.trees = 10000, 
                             min.node.size = 1, 
                             name.ds1 = "DS1_with1", 
                             name.ds2 = "DS1_with2", 
                             seed = 42) {

library(ranger)  

no.spec.train = no.spec / 2
  
results = matrix(nrow = rep, ncol = 2)
rownames(results) = c(paste0("replicate_",1:rep))
colnames(results) = c(paste0("corr.class.",name.ds1), 
                      paste0("corr.class.",name.ds2))

for (i in 1:rep) {
  ds1 = loadObject(file = paste0( ds.dir,"/",name.ds1,"_",i,".RData"))
  ds2 = loadObject(file = paste0( ds.dir,"/",name.ds2,"_",i,".RData"))
  data.all.train = cbind(ds1$spectra[,1:no.spec.train],ds2$spectra[,1:no.spec.train])
  y = c(rep(0,no.spec.train), rep(1,no.spec.train))
  data.all.train.y = rbind(data.all.train,y)
  data.all.test = cbind(ds1$spectra[,(no.spec.train + 1):no.spec],ds2$spectra[,(no.spec.train + 1):no.spec])
  
  set.seed = seed
  RF.SERS = ranger(data = t(data.all.train.y), 
                   num.trees = num.trees, 
                   min.node.size = min.node.size,
                   dependent.variable.name = "y",
                   classification = TRUE)
  
  predictions.test = predict(RF.SERS, data = t(data.all.test))
  prediction.ds1.wrong = sum(predictions.test$predictions[1:no.spec.train])
  prediction.ds1.right = no.spec.train - prediction.ds1.wrong
  ds1.corr.rate =  prediction.ds1.right / no.spec.train
  
  prediction.ds2.right = sum(predictions.test$predictions[(no.spec.train + 1):no.spec])
  prediction.ds2.wrong = no.spec.train - prediction.ds2.right
  ds2.corr.rate =  prediction.ds2.right / no.spec.train
  results[i,1] =  ds1.corr.rate 
  results[i,2] =  ds2.corr.rate 
}
return(results)
}
  
vectornorm = function(y = y) {
  
  y.sum = colSums(y)
  norm = NULL
  
  for (i in 1:ncol(y)) {
    
    norm = cbind(norm, y[,i] / y.sum[i])
  }
  return(norm)
}

my.corner.label <- function (label = NULL, x = -1, y = 1, xoff = NA, yoff = NA, 
                             figcorner = FALSE, ...) {
  
  if (is.na(xoff)) 
    xoff <- strwidth("m")/2
  if (is.na(yoff)) 
    yoff <- strheight("m")/2
  par.usr <- par("usr")
  xpos <- par.usr[(3 + x)/2]
  ypos <- par.usr[(3 + y)/2 + 2]
  if (figcorner) {
    par.pin <- par("pin")
    xplotrange <- par.usr[2] - par.usr[1]
    yplotrange <- par.usr[4] - par.usr[3]
    par.mai <- par("mai")
    xmar <- xplotrange * par.mai[3 + x]/par.pin[1]
    ymar <- yplotrange * par.mai[2 + y]/par.pin[2]
    xpos <- xpos + x * xmar
    ypos <- ypos + y * ymar
  }
  if (!is.null(label)) {
    if (figcorner) 
      par(xpd = TRUE)
    text(xpos - x * xoff, ypos - y * yoff, label, adj = c((1 + 
                                                             x)/2, (1 + y)/2),
         ...)
    if (figcorner) 
      par(xpd = FALSE)
  }
  #  return(list(x = xpos, y = ypos))
}

make.infopw = function(single_spectra = single_spectra,
                       data.dir.sim = data.dir.sim) {
  xstart = 299
  x = rownames(single_spectra$spectra)
  info.pw = matrix(0,nrow = nrow(single_spectra$spectra),ncol = ncol(single_spectra$spectra))
  colnames(info.pw) = colnames(single_spectra$spectra)
  rownames(info.pw) = rownames(single_spectra$spectra)
  
  for (i in 1:ncol(info.pw)) {
    bands.info.1 = single_spectra$info.bands[[i]]
    for (k in 1:nrow(bands.info.1)) {
      peak.k = bands.info.1[k,1]
      width.k = bands.info.1[k,3]
      band = (peak.k - (width.k)):(peak.k + (width.k))
      info.pw[band - xstart,i] = 1
      }
  }
  saveObject(as.data.frame(info.pw),file = paste0(data.dir.sim,"/info_pw.RData"))
}
  
  
